# Supplementary material for: Attack and defense networks in a student social system
Source: PLoS One. 2026 May 18;21(5):e0348814. doi: 10.1371/journal.pone.0348814 (PMC13183207; doi:10.1371/journal.pone.0348814)
Supplement: S1 Dataset — Copies of the nine signed adjacency matrices used in the study. (ZIP) [file pone.0348814.s002.zip]

Archive with 9 entries (9 files):
- esIZ_directed.csv
- esRRC_directed.csv
- esSC_directed.csv
- hsCCP_directed.csv
- hsHUN_directed.csv
- ssJLBG_directed.csv
- ssRDC_directed.csv
- ssTN2_directed.csv
- usTRS_directed.csv
