# Supplementary material for: Attack and defense networks in a student social system
Source: PLoS One. 2026 May 18;21(5):e0348814. doi: 10.1371/journal.pone.0348814 (PMC13183207; doi:10.1371/journal.pone.0348814)
Supplement: S2 Dataset — Anonymized node-level dataset including node id, gender, and classroom membership for all schools analyzed. (ZIP) [file pone.0348814.s003.zip]

Archive with 10 entries (10 files):
- esIZ_atr.csv
- esRRC_atr.csv
- esSC_atr.csv
- hsCCP_atr.csv
- hsHUN_atr.csv
- README.txt
- ssJLBG_atr.csv
- ssRDC_atr.csv
- ssTN2_atr.csv
- usTRS_atr.csv
