# Supplementary material for: Attack and defense networks in a student social system
Source: PLoS One. 2026 May 18;21(5):e0348814. doi: 10.1371/journal.pone.0348814 (PMC13183207; doi:10.1371/journal.pone.0348814)
Supplement: S2 Dataset — Anonymized node-level dataset including node id, gender, and classroom membership for all schools analyzed. (ZIP) [file pone.0348814.s003.zip › esIZ_atr.csv]

0	1A	1
1	1A	1
2	1A	1
3	1A	1
4	1A	1
5	1A	1
6	1A	1
7	1A	1
8	1A	0
9	1A	0
10	1A	1
11	1A	0
12	1A	1
13	1A	1
14	1A	0
15	1A	0
16	1A	0
17	1A	1
18	1A	0
19	1A	0
20	1A	0
21	1A	1
22	1A	0
23	1A	0
24	1A	0
25	1A	1
26	1A	0
27	1A	1
28	1A	0
29	1A	0
30	1A	1
31	1A	1
32	1A	0
33	1B	0
34	1B	1
35	1B	0
36	1B	1
37	1B	0
38	1B	1
39	1B	1
40	1B	1
41	1B	0
42	1B	0
43	1B	1
44	1B	0
45	1B	1
46	1B	0
47	1B	0
48	1B	0
49	1B	1
50	1B	1
51	1B	0
52	1B	1
53	1B	1
54	1B	0
55	1B	0
56	1B	0
57	1B	1
58	1B	0
59	1B	1
60	1B	1
61	1B	0
62	1B	0
63	1B	1
64	1B	1
65	2A	1
66	2A	1
67	2A	1
68	2A	0
69	2A	1
70	2A	0
71	2A	1
72	2A	0
73	2A	0
74	2A	0
75	2A	0
76	2A	0
77	2A	1
78	2A	1
79	2A	0
80	2A	1
81	2A	1
82	2A	1
83	2A	1
84	2A	1
85	2A	1
86	2A	0
87	2A	1
88	2A	1
89	2A	0
90	2A	1
91	2A	1
92	2A	0
93	2A	0
94	2A	0
95	2A	1
96	2A	0
97	2A	0
98	2A	1
99	2A	0
100	2A	0
101	2A	0
102	2A	0
103	2B	0
104	2B	1
105	2B	0
106	2B	0
107	2B	1
108	2B	1
109	2B	0
110	2B	1
111	2B	0
112	2B	1
113	2B	0
114	2B	1
115	2B	1
116	2B	0
117	2B	0
118	2B	1
119	2B	0
120	2B	0
121	2B	0
122	2B	0
123	2B	0
124	2B	0
125	2B	0
126	2B	1
127	2B	0
128	2B	0
129	2B	1
130	2B	0
131	2B	0
132	2B	0
133	2B	0
134	2B	1
135	2B	1
136	2B	0
137	2B	0
138	2B	1
139	3A	1
140	3A	1
141	3A	0
142	3A	0
143	3A	1
144	3A	0
145	3A	1
146	3A	0
147	3A	0
148	3A	0
149	3A	0
150	3A	1
151	3A	1
152	3A	1
153	3A	0
154	3A	0
155	3A	0
156	3A	0
157	3A	1
158	3A	1
159	3A	0
160	3A	1
161	3A	0
162	3A	1
163	3A	0
164	3A	0
165	3A	0
166	3A	1
167	3A	0
168	3A	1
169	3A	1
170	3A	0
171	3A	0
172	3A	1
173	3A	1
174	3A	1
175	3A	1
176	3A	0
177	3A	1
178	3B	0
179	3B	1
180	3B	1
181	3B	1
182	3B	1
183	3B	1
184	3B	1
185	3B	0
186	3B	1
187	3B	0
188	3B	1
189	3B	1
190	3B	0
191	3B	1
192	3B	1
193	3B	1
194	3B	1
195	3B	0
196	3B	0
197	3B	0
198	3B	1
199	3B	0
200	3B	0
201	3B	0
202	3B	0
203	3B	1
204	3B	0
205	3B	0
206	3B	1
207	3B	0
208	3B	1
209	3B	1
210	3B	1
211	3B	1
212	3B	0
213	3B	1
214	4A	0
215	4A	0
216	4A	1
217	4A	1
218	4A	1
219	4A	1
220	4A	1
221	4A	1
222	4A	1
223	4A	0
224	4A	1
225	4A	0
226	4A	1
227	4A	0
228	4A	0
229	4A	1
230	4A	0
231	4A	1
232	4A	0
233	4A	1
234	4A	1
235	4A	1
236	4A	0
237	4A	1
238	4A	1
239	4A	1
240	4A	1
241	4A	0
242	4A	0
243	4A	1
244	4A	1
245	4A	1
246	4A	0
247	4A	1
248	4A	1
249	4A	0
250	4B	1
251	4B	1
252	4B	1
253	4B	1
254	4B	1
255	4B	0
256	4B	1
257	4B	0
258	4B	1
259	4B	1
260	4B	0
261	4B	1
262	4B	1
263	4B	0
264	4B	1
265	4B	1
266	4B	0
267	4B	1
268	4B	0
269	4B	1
270	4B	1
271	4B	1
272	4B	0
273	4B	0
274	4B	1
275	4B	0
276	4B	0
277	4B	1
278	4B	0
279	4B	0
280	4B	1
281	4B	0
282	4B	1
283	4B	0
284	4B	0
285	5A	0
286	5A	0
287	5A	1
288	5A	0
289	5A	1
290	5A	0
291	5A	1
292	5A	0
293	5A	0
294	5A	1
295	5A	0
296	5A	1
297	5A	1
298	5A	1
299	5A	0
300	5A	1
301	5A	0
302	5A	1
303	5A	1
304	5A	1
305	5A	0
306	5A	0
307	5A	1
308	5A	0
309	5A	1
310	5A	0
311	5A	1
312	5A	1
313	5A	1
314	5A	0
315	5A	1
316	5A	1
317	5A	0
318	5A	1
319	5A	1
320	5B	1
321	5B	0
322	5B	1
323	5B	1
324	5B	0
325	5B	1
326	5B	1
327	5B	1
328	5B	0
329	5B	0
330	5B	1
331	5B	0
332	5B	1
333	5B	0
334	5B	0
335	5B	0
336	5B	0
337	5B	0
338	5B	0
339	5B	1
340	5B	0
341	5B	0
342	5B	0
343	5B	0
344	5B	0
345	5B	0
346	5B	1
347	5B	0
348	5B	0
349	5B	1
350	5B	1
351	5B	1
352	5B	1
353	5B	1
354	5B	1
355	5B	0
356	5B	1
357	6A	0
358	6A	0
359	6A	1
360	6A	0
361	6A	1
362	6A	1
363	6A	0
364	6A	0
365	6A	0
366	6A	1
367	6A	1
368	6A	1
369	6A	1
370	6A	0
371	6A	0
372	6A	0
373	6A	1
374	6A	1
375	6A	1
376	6A	0
377	6A	0
378	6A	1
379	6A	1
380	6A	1
381	6A	0
382	6A	0
383	6A	1
384	6A	0
385	6A	1
386	6A	0
387	6B	1
388	6B	0
389	6B	0
390	6B	1
391	6B	1
392	6B	0
393	6B	1
394	6B	1
395	6B	0
396	6B	1
397	6B	1
398	6B	0
399	6B	0
400	6B	1
401	6B	0
402	6B	1
403	6B	0
404	6B	1
405	6B	1
406	6B	0
407	6B	1
408	6B	1
409	6B	1
410	6B	0
411	6B	0
412	6B	0
413	6B	1
414	6B	1
415	6B	1
416	6B	1
417	6B	0
418	6B	1
