# Supplementary material for: Attack and defense networks in a student social system
Source: PLoS One. 2026 May 18;21(5):e0348814. doi: 10.1371/journal.pone.0348814 (PMC13183207; doi:10.1371/journal.pone.0348814)
Supplement: S2 Dataset — Anonymized node-level dataset including node id, gender, and classroom membership for all schools analyzed. (ZIP) [file pone.0348814.s003.zip › esRRC_atr.csv]

0	1A	1
1	1A	1
2	1A	1
3	1A	0
4	1A	0
5	1A	0
6	1A	0
7	1A	1
8	1A	1
9	1A	0
10	1A	1
11	1A	1
12	1A	0
13	1A	0
14	1A	1
15	1A	1
16	1A	1
17	1A	1
18	1A	0
19	1A	1
20	1A	1
21	1A	0
22	1A	0
23	1A	1
24	1A	0
25	1A	0
26	1A	0
27	1A	0
28	1A	0
29	1A	1
30	1A	1
31	2A	0
32	2A	1
33	2A	1
34	2A	0
35	2A	0
36	2A	0
37	2A	1
38	2A	0
39	2A	1
40	2A	1
41	2A	0
42	2A	1
43	2A	0
44	2A	1
45	2A	0
46	2A	0
47	2A	1
48	2A	1
49	2A	0
50	2A	1
51	2A	0
52	2A	1
53	2A	1
54	2B	1
55	2B	1
56	2B	1
57	2B	1
58	2B	1
59	2B	0
60	2B	1
61	2B	0
62	2B	1
63	2B	0
64	2B	1
65	2B	1
66	2B	0
67	2B	0
68	2B	0
69	2B	0
70	2B	1
71	2B	1
72	2B	1
73	2B	1
74	2B	0
75	2B	0
76	2B	0
77	3A	1
78	3A	1
79	3A	0
80	3A	0
81	3A	1
82	3A	0
83	3A	1
84	3A	0
85	3A	0
86	3A	0
87	3A	1
88	3A	1
89	3A	0
90	3A	1
91	3A	0
92	3A	1
93	3A	0
94	3A	1
95	3A	0
96	3A	1
97	3A	0
98	3A	0
99	3A	1
100	3A	1
101	3B	1
102	3B	0
103	3B	0
104	3B	1
105	3B	1
106	3B	0
107	3B	1
108	3B	0
109	3B	1
110	3B	0
111	3B	0
112	3B	1
113	3B	1
114	3B	0
115	3B	0
116	3B	1
117	3B	1
118	3B	0
119	3B	1
120	3B	0
121	3B	0
122	3B	0
123	3B	1
124	3B	0
125	4A	1
126	4A	0
127	4A	0
128	4A	1
129	4A	1
130	4A	1
131	4A	0
132	4A	1
133	4A	1
134	4A	1
135	4A	1
136	4A	1
137	4A	0
138	4A	1
139	4A	0
140	4A	1
141	4A	1
142	4A	1
143	4A	0
144	4A	0
145	4A	1
146	4A	0
147	4A	0
148	4A	0
149	4A	0
150	4A	1
151	4A	1
152	4A	0
153	4A	1
154	4A	0
155	4A	0
156	4A	0
157	4A	1
158	5A	0
159	5A	0
160	5A	0
161	5A	0
162	5A	0
163	5A	1
164	5A	0
165	5A	1
166	5A	0
167	5A	1
168	5A	1
169	5A	0
170	5A	0
171	5A	1
172	5A	0
173	5A	0
174	5A	0
175	5A	1
176	5A	0
177	5A	1
178	5A	1
179	5B	0
180	5B	0
181	5B	0
182	5B	1
183	5B	0
184	5B	0
185	5B	1
186	5B	1
187	5B	0
188	5B	0
189	5B	0
190	5B	0
191	5B	1
192	5B	1
193	5B	1
194	5B	1
195	5B	0
196	5B	1
197	5B	0
198	5B	1
199	6A	1
200	6A	0
201	6A	1
202	6A	1
203	6A	1
204	6A	0
205	6A	0
206	6A	1
207	6A	0
208	6A	1
209	6A	1
210	6A	0
211	6A	1
212	6A	1
213	6A	1
214	6A	1
215	6A	1
216	6A	0
217	6A	1
218	6A	1
219	6A	1
220	6A	1
221	6A	1
222	6A	0
223	6A	0
224	6A	1
225	6A	1
