# Supplementary material for: Attack and defense networks in a student social system
Source: PLoS One. 2026 May 18;21(5):e0348814. doi: 10.1371/journal.pone.0348814 (PMC13183207; doi:10.1371/journal.pone.0348814)
Supplement: S2 Dataset — Anonymized node-level dataset including node id, gender, and classroom membership for all schools analyzed. (ZIP) [file pone.0348814.s003.zip › esSC_atr.csv]

0	1A	0
1	1A	0
2	1A	1
3	1A	1
4	1A	1
5	1A	0
6	1A	0
7	1A	1
8	1A	1
9	1A	0
10	1A	0
11	1A	0
12	1A	0
13	1A	0
14	1A	1
15	1A	1
16	1A	0
17	1A	0
18	1A	1
19	1A	1
20	2A	0
21	2A	0
22	2A	0
23	2A	0
24	2A	0
25	2A	0
26	2A	0
27	2A	1
28	2A	1
29	2A	1
30	2A	1
31	2A	0
32	2A	0
33	3A	0
34	3A	1
35	3A	0
36	3A	0
37	3A	1
38	3A	1
39	3A	0
40	3A	1
41	3A	1
42	3A	0
43	3A	1
44	3A	0
45	3A	0
46	3A	1
47	3A	0
48	3A	0
49	3A	1
50	3A	1
51	3A	1
52	3A	1
53	4A	1
54	4A	1
55	4A	0
56	4A	0
57	4A	0
58	4A	1
59	4A	1
60	4A	1
61	4A	0
62	4A	0
63	4A	1
64	4A	1
65	4A	1
66	4A	1
67	4A	0
68	4A	1
69	4A	1
70	4A	0
71	4A	1
72	4A	0
73	4A	1
74	4A	1
75	4A	0
76	5A	0
77	5A	1
78	5A	0
79	5A	1
80	5A	0
81	5A	0
82	5A	1
83	5A	1
84	5A	0
85	5A	0
86	5A	1
87	5A	1
88	5A	1
89	5A	1
90	5A	1
91	5A	0
92	6A	1
93	6A	0
94	6A	0
95	6A	0
96	6A	0
97	6A	0
98	6A	0
99	6A	1
100	6A	1
101	6A	0
102	6A	0
103	6A	1
104	6A	0
105	6A	1
106	6A	0
107	6A	0
