# Supplementary material for: Attack and defense networks in a student social system
Source: PLoS One. 2026 May 18;21(5):e0348814. doi: 10.1371/journal.pone.0348814 (PMC13183207; doi:10.1371/journal.pone.0348814)
Supplement: S2 Dataset — Anonymized node-level dataset including node id, gender, and classroom membership for all schools analyzed. (ZIP) [file pone.0348814.s003.zip › hsCCP_atr.csv]

0	1A	1
1	1A	0
2	1A	1
3	1A	1
4	1A	1
5	1A	0
6	1A	1
7	1A	0
8	1A	1
9	1A	0
10	1A	0
11	1A	1
12	1A	0
13	1A	1
14	1A	0
15	1A	0
16	1A	1
17	1A	0
18	1A	1
19	1A	0
20	1A	1
21	1A	0
22	1A	1
23	1A	0
24	1A	1
25	1A	0
26	1A	1
27	1A	0
28	1A	1
29	1A	1
30	1A	0
31	1A	0
32	1A	0
33	1A	1
34	1A	0
35	1A	1
36	1A	0
37	1A	1
38	1A	1
39	1A	0
40	1A	0
41	1A	0
42	1B	0
43	1B	1
44	1B	0
45	1B	1
46	1B	0
47	1B	1
48	1B	1
49	1B	1
50	1B	0
51	1B	0
52	1B	1
53	1B	0
54	1B	1
55	1B	0
56	1B	1
57	1B	1
58	1B	0
59	1B	1
60	1B	0
61	1B	0
62	1B	0
63	1B	0
64	1B	0
65	1B	1
66	1B	1
67	1B	0
68	1B	0
69	1B	0
70	1B	0
71	1B	1
72	1B	0
73	1B	1
74	1B	0
75	1B	1
76	1B	0
77	1B	1
78	1B	0
79	1B	0
80	1B	1
81	1B	0
82	1B	1
83	1B	1
84	1B	0
85	1B	1
86	1B	0
87	1B	0
88	1B	1
89	1B	1
90	1B	0
91	1B	0
92	1C	1
93	1C	0
94	1C	1
95	1C	0
96	1C	1
97	1C	0
98	1C	1
99	1C	0
100	1C	0
101	1C	1
102	1C	1
103	1C	1
104	1C	0
105	1C	0
106	1C	1
107	1C	1
108	1C	0
109	1C	0
110	1C	0
111	1C	0
112	1C	0
113	1C	1
114	1C	1
115	1C	0
116	1C	1
117	1C	0
118	1C	1
119	1C	0
120	1C	1
121	1C	0
122	1C	1
123	1C	0
124	1C	1
125	1C	1
126	1C	1
127	1C	0
128	1C	0
129	1C	1
130	1C	1
131	1C	1
132	1C	0
133	1C	0
134	1C	1
135	1C	0
136	1C	1
137	1C	1
138	1C	0
139	1C	1
140	1C	0
141	1D	1
142	1D	0
143	1D	0
144	1D	1
145	1D	1
146	1D	0
147	1D	0
148	1D	0
149	1D	1
150	1D	1
151	1D	1
152	1D	0
153	1D	1
154	1D	0
155	1D	1
156	1D	0
157	1D	0
158	1D	0
159	1D	0
160	1D	1
161	1D	0
162	1D	1
163	1D	1
164	1D	0
165	1D	1
166	1D	1
167	1D	0
168	1D	1
169	1D	0
170	1D	0
171	1D	1
172	1D	0
173	1D	1
174	1D	0
175	1D	1
176	1D	0
177	1D	1
178	1D	0
179	1D	0
180	1D	1
181	1D	1
182	1D	0
183	1D	0
184	1D	1
185	1D	0
186	1D	1
187	1D	0
188	1D	1
189	1D	0
190	1D	0
191	1E	0
192	1E	1
193	1E	0
194	1E	1
195	1E	1
196	1E	0
197	1E	1
198	1E	0
199	1E	1
200	1E	1
201	1E	1
202	1E	0
203	1E	1
204	1E	0
205	1E	1
206	1E	0
207	1E	0
208	1E	1
209	1E	0
210	1E	1
211	1E	1
212	1E	1
213	1E	1
214	1E	0
215	1E	1
216	1E	0
217	1E	0
218	1E	1
219	1E	1
220	1E	0
221	1E	1
222	1E	0
223	1E	0
224	1E	1
225	1E	1
226	1E	0
227	1E	1
228	1E	0
229	1E	0
230	1E	0
231	1E	1
232	1E	0
233	1E	1
234	1F	1
235	1F	0
236	1F	1
237	1F	0
238	1F	1
239	1F	0
240	1F	0
241	1F	1
242	1F	0
243	1F	1
244	1F	0
245	1F	1
246	1F	0
247	1F	1
248	1F	0
249	1F	1
250	1F	1
251	1F	0
252	1F	0
253	1F	0
254	1F	1
255	1F	0
256	1F	1
257	1F	0
258	1F	1
259	1F	1
260	1F	0
261	1F	1
262	1F	0
263	1F	1
264	1F	0
265	1F	1
266	1F	0
267	1F	0
268	1F	1
269	1F	0
270	1F	1
271	1F	0
272	1F	1
273	1F	0
274	1F	1
275	1F	0
276	1F	1
277	1G	1
278	1G	0
279	1G	1
280	1G	0
281	1G	1
282	1G	1
283	1G	0
284	1G	0
285	1G	0
286	1G	1
287	1G	0
288	1G	1
289	1G	1
290	1G	0
291	1G	0
292	1G	0
293	1G	0
294	1G	1
295	1G	1
296	1G	0
297	1G	1
298	1G	0
299	1G	1
300	1G	1
301	1G	0
302	1G	1
303	1G	0
304	1G	1
305	1G	0
306	1G	0
307	1G	0
308	1G	0
309	1G	1
310	1G	1
311	1G	1
312	1G	1
313	1G	0
314	1G	1
315	1G	0
316	1G	1
317	1G	0
318	1G	1
319	1G	1
320	1G	0
321	1G	0
322	1H	1
323	1H	0
324	1H	1
325	1H	0
326	1H	1
327	1H	0
328	1H	1
329	1H	0
330	1H	0
331	1H	0
332	1H	1
333	1H	0
334	1H	1
335	1H	0
336	1H	1
337	1H	0
338	1H	0
339	1H	1
340	1H	0
341	1H	0
342	1H	0
343	1H	0
344	1H	1
345	1H	0
346	1H	1
347	1H	1
348	1H	0
349	1H	1
350	1H	0
351	1H	0
352	1H	1
353	1H	0
354	1H	1
355	1H	0
356	1H	1
357	1H	1
358	1H	1
359	1H	0
360	1H	1
361	1H	1
362	1H	0
363	1H	0
364	1H	0
365	1H	1
366	1I	0
367	1I	1
368	1I	1
369	1I	1
370	1I	0
371	1I	1
372	1I	0
373	1I	0
374	1I	1
375	1I	0
376	1I	0
377	1I	1
378	1I	0
379	1I	0
380	1I	1
381	1I	0
382	1I	0
383	1I	1
384	1I	0
385	1I	1
386	1I	0
387	1I	1
388	1I	0
389	1I	1
390	1I	1
391	1I	0
392	1I	1
393	1I	0
394	1I	1
395	1I	0
396	1I	1
397	1I	1
398	1I	1
399	1I	0
400	1I	0
401	1I	0
402	1I	1
403	1I	1
404	1I	0
405	1I	1
406	1I	0
407	1I	1
408	1I	1
409	1I	0
410	1I	1
411	1J	0
412	1J	1
413	1J	1
414	1J	0
415	1J	1
416	1J	0
417	1J	1
418	1J	1
419	1J	0
420	1J	0
421	1J	0
422	1J	0
423	1J	1
424	1J	0
425	1J	0
426	1J	1
427	1J	0
428	1J	1
429	1J	1
430	1J	0
431	1J	1
432	1J	0
433	1J	0
434	1J	1
435	1J	0
436	1J	1
437	1J	1
438	1J	1
439	1J	1
440	1J	1
441	1J	0
442	1J	1
443	1J	0
444	1J	1
445	1J	1
446	1J	1
447	1J	1
448	1J	0
449	1J	1
450	1J	1
451	1J	0
452	1K	0
453	1K	0
454	1K	1
455	1K	1
456	1K	1
457	1K	0
458	1K	1
459	1K	0
460	1K	1
461	1K	0
462	1K	1
463	1K	0
464	1K	1
465	1K	0
466	1K	1
467	1K	1
468	1K	1
469	1K	0
470	1K	1
471	1K	0
472	1K	0
473	1K	1
474	1K	0
475	1K	0
476	1K	1
477	1K	1
478	1K	0
479	1K	1
480	1K	0
481	1K	1
482	1K	0
483	1K	1
484	1K	0
485	1K	1
486	1K	0
487	1K	1
488	1K	0
489	1K	0
490	1K	1
491	1K	1
492	1K	0
493	1K	0
494	1K	1
495	1K	0
496	1K	0
497	1K	1
498	1K	0
499	1K	1
500	1K	0
501	1K	1
502	1K	1
503	2AM	0
504	2AM	0
505	2AM	1
506	2AM	0
507	2AM	1
508	2AM	1
509	2AM	0
510	2AM	0
511	2AM	0
512	2AM	0
513	2AM	1
514	2AM	1
515	2AM	1
516	2AM	1
517	2AM	0
518	2AM	0
519	2AM	1
520	2AM	0
521	2AM	0
522	2AM	0
523	2AM	0
524	2AM	1
525	2AM	1
526	2AM	1
527	2AM	0
528	2AM	1
529	2AM	1
530	2AM	1
531	2AM	0
532	2AM	0
533	2AM	1
534	2AM	0
535	2AM	0
536	2AM	1
537	2AM	1
538	2AM	0
539	2AM	1
540	2AM	0
541	2AM	0
542	2AM	1
543	2AM	1
544	2AM	0
545	2AM	1
546	2AM	0
547	2AM	0
548	2AM	1
549	2AM	1
550	2AM	0
551	2AM	1
552	2AV	0
553	2AV	1
554	2AV	1
555	2AV	0
556	2AV	1
557	2AV	1
558	2AV	0
559	2AV	1
560	2AV	0
561	2AV	0
562	2AV	1
563	2AV	1
564	2AV	0
565	2AV	0
566	2AV	1
567	2AV	0
568	2AV	0
569	2AV	1
570	2AV	0
571	2AV	0
572	2AV	1
573	2AV	0
574	2AV	0
575	2AV	1
576	2AV	1
577	2AV	0
578	2AV	1
579	2AV	0
580	2AV	1
581	2AV	0
582	2AV	1
583	2AV	0
584	2AV	0
585	2AV	1
586	2AV	0
587	2AV	1
588	2AV	1
589	2AV	0
590	2AV	0
591	2AV	1
592	2AV	0
593	2AV	0
594	2AV	1
595	2AV	1
596	2AV	0
597	2AV	0
598	2AV	1
599	2BM	0
600	2BM	1
601	2BM	1
602	2BM	1
603	2BM	0
604	2BM	1
605	2BM	1
606	2BM	0
607	2BM	0
608	2BM	1
609	2BM	1
610	2BM	1
611	2BM	0
612	2BM	0
613	2BM	0
614	2BM	1
615	2BM	0
616	2BM	1
617	2BM	0
618	2BM	0
619	2BM	0
620	2BM	1
621	2BM	1
622	2BM	1
623	2BM	1
624	2BM	1
625	2BM	1
626	2BM	1
627	2BM	0
628	2BM	1
629	2BM	0
630	2BM	0
631	2BM	0
632	2BM	1
633	2BM	1
634	2BM	1
635	2BM	1
636	2BM	1
637	2BM	0
638	2BM	1
639	2BM	1
640	2BM	1
641	2BM	0
642	2BM	1
643	2BM	1
644	2BM	0
645	2BM	1
646	2BM	1
647	2BM	0
648	2BM	1
649	2BV	0
650	2BV	1
651	2BV	0
652	2BV	1
653	2BV	1
654	2BV	0
655	2BV	0
656	2BV	1
657	2BV	0
658	2BV	0
659	2BV	1
660	2BV	0
661	2BV	0
662	2BV	1
663	2BV	0
664	2BV	1
665	2BV	0
666	2BV	1
667	2BV	0
668	2BV	1
669	2BV	0
670	2BV	1
671	2BV	1
672	2BV	1
673	2BV	1
674	2BV	0
675	2BV	0
676	2BV	1
677	2BV	1
678	2BV	0
679	2BV	0
680	2BV	0
681	2BV	0
682	2BV	1
683	2BV	0
684	2BV	0
685	2BV	0
686	2BV	1
687	2BV	0
688	2BV	0
689	2BV	1
690	2BV	0
691	2BV	1
692	2BV	0
693	2BV	1
694	2BV	0
695	2CM	1
696	2CM	1
697	2CM	0
698	2CM	0
699	2CM	1
700	2CM	0
701	2CM	1
702	2CM	0
703	2CM	1
704	2CM	1
705	2CM	0
706	2CM	1
707	2CM	1
708	2CM	0
709	2CM	1
710	2CM	0
711	2CM	0
712	2CM	1
713	2CM	1
714	2CM	0
715	2CM	0
716	2CM	0
717	2CM	1
718	2CM	1
719	2CM	0
720	2CM	1
721	2CM	1
722	2CM	1
723	2CM	1
724	2CM	0
725	2CM	1
726	2CM	1
727	2CM	1
728	2CM	0
729	2CM	0
730	2CM	0
731	2CM	1
732	2CM	0
733	2CM	1
734	2CM	1
735	2CM	1
736	2CM	0
737	2CM	1
738	2CM	0
739	2CM	0
740	2CM	0
741	2CM	1
742	2CM	1
743	2CM	0
744	2CM	0
745	2CM	1
746	2CV	0
747	2CV	1
748	2CV	0
749	2CV	0
750	2CV	0
751	2CV	0
752	2CV	0
753	2CV	1
754	2CV	1
755	2CV	0
756	2CV	1
757	2CV	1
758	2CV	0
759	2CV	0
760	2CV	0
761	2CV	1
762	2CV	1
763	2CV	0
764	2CV	0
765	2CV	0
766	2CV	0
767	2CV	1
768	2CV	0
769	2CV	0
770	2CV	1
771	2CV	1
772	2CV	0
773	2CV	1
774	2CV	0
775	2CV	0
776	2CV	1
777	2CV	1
778	2CV	0
779	2CV	1
780	2CV	1
781	2CV	1
782	2CV	0
783	2CV	0
784	2CV	1
785	2CV	0
786	2CV	0
787	2CV	0
788	2CV	1
789	2CV	1
790	2CV	1
791	2CV	1
792	2DM	0
793	2DM	0
794	2DM	0
795	2DM	0
796	2DM	0
797	2DM	1
798	2DM	1
799	2DM	0
800	2DM	1
801	2DM	1
802	2DM	0
803	2DM	1
804	2DM	0
805	2DM	0
806	2DM	1
807	2DM	0
808	2DM	0
809	2DM	1
810	2DM	1
811	2DM	0
812	2DM	0
813	2DM	1
814	2DM	0
815	2DM	1
816	2DM	0
817	2DM	1
818	2DM	1
819	2DM	0
820	2DM	0
821	2DM	1
822	2DM	0
823	2DM	1
824	2DM	1
825	2DM	0
826	2DM	1
827	2DM	0
828	2DM	1
829	2DM	1
830	2DM	1
831	2DM	0
832	2DM	1
833	2DM	0
834	2DM	1
835	2DM	1
836	2DM	1
837	2DM	0
838	2DM	1
839	2DM	0
840	2DV	0
841	2DV	0
842	2DV	1
843	2DV	0
844	2DV	1
845	2DV	0
846	2DV	0
847	2DV	1
848	2DV	1
849	2DV	1
850	2DV	1
851	2DV	0
852	2DV	1
853	2DV	0
854	2DV	0
855	2DV	0
856	2DV	0
857	2DV	1
858	2DV	0
859	2DV	1
860	2DV	1
861	2DV	0
862	2DV	0
863	2DV	0
864	2DV	0
865	2DV	0
866	2DV	0
867	2DV	1
868	2DV	1
869	2DV	0
870	2DV	1
871	2DV	1
872	2DV	1
873	2DV	1
874	2DV	0
875	2DV	1
876	2DV	1
877	2DV	0
878	2DV	0
879	2DV	1
880	2DV	0
881	2DV	1
882	2DV	0
883	2DV	1
884	2DV	0
885	2DV	1
886	2EM	0
887	2EM	1
888	2EM	0
889	2EM	1
890	2EM	1
891	2EM	1
892	2EM	0
893	2EM	1
894	2EM	0
895	2EM	1
896	2EM	1
897	2EM	0
898	2EM	0
899	2EM	1
900	2EM	0
901	2EM	0
902	2EM	1
903	2EM	0
904	2EM	1
905	2EM	1
906	2EM	1
907	2EM	0
908	2EM	0
909	2EM	1
910	2EM	0
911	2EM	1
912	2EM	0
913	2EM	1
914	2EM	1
915	2EM	1
916	2EM	1
917	2EM	0
918	2EM	1
919	2EM	1
920	2EM	0
921	2EM	0
922	2EM	0
923	2EM	1
924	2EM	1
925	2EM	1
926	2EM	1
927	2EM	1
928	2EM	0
929	2EM	1
930	2EM	0
931	2EM	1
932	2EM	0
933	2EM	0
934	2EM	1
935	2EM	1
936	2EV	1
937	2EV	1
938	2EV	0
939	2EV	0
940	2EV	0
941	2EV	1
942	2EV	1
943	2EV	1
944	2EV	0
945	2EV	0
946	2EV	0
947	2EV	1
948	2EV	0
949	2EV	1
950	2EV	1
951	2EV	0
952	2EV	1
953	2EV	0
954	2EV	1
955	2EV	1
956	2EV	0
957	2EV	0
958	2EV	1
959	2EV	0
960	2EV	1
961	2EV	0
962	2EV	1
963	2EV	1
964	2EV	0
965	2EV	1
966	2EV	0
967	2EV	1
968	2EV	1
969	2EV	0
970	2EV	0
971	2EV	0
972	2EV	1
973	2EV	0
974	2EV	0
975	2EV	1
976	2EV	1
977	2EV	0
978	2EV	0
979	2EV	1
980	2EV	0
981	2EV	1
982	2EV	1
983	2FM	0
984	2FM	1
985	2FM	0
986	2FM	0
987	2FM	0
988	2FM	1
989	2FM	1
990	2FM	1
991	2FM	1
992	2FM	0
993	2FM	0
994	2FM	1
995	2FM	0
996	2FM	0
997	2FM	1
998	2FM	1
999	2FM	0
1000	2FM	1
1001	2FM	1
1002	2FM	0
1003	2FM	0
1004	2FM	0
1005	2FM	0
1006	2FM	0
1007	2FM	0
1008	2FM	1
1009	2FM	1
1010	2FM	0
1011	2FM	1
1012	2FM	0
1013	2FM	1
1014	2FM	0
1015	2FM	1
1016	2FM	0
1017	2FM	1
1018	2FM	0
1019	2FM	0
1020	2FM	1
1021	2FM	0
1022	2FM	0
1023	2FM	1
1024	2FM	0
1025	2FM	1
1026	3A	1
1027	3A	0
1028	3A	0
1029	3A	1
1030	3A	0
1031	3A	0
1032	3A	1
1033	3A	0
1034	3A	1
1035	3A	0
1036	3A	1
1037	3A	0
1038	3A	1
1039	3A	1
1040	3A	0
1041	3A	1
1042	3A	0
1043	3A	1
1044	3A	0
1045	3A	1
1046	3A	0
1047	3A	0
1048	3A	1
1049	3A	1
1050	3A	0
1051	3A	1
1052	3A	1
1053	3A	1
1054	3A	0
1055	3A	0
1056	3A	1
1057	3A	0
1058	3A	1
1059	3A	0
1060	3A	1
1061	3A	1
1062	3A	1
1063	3A	0
1064	3A	0
1065	3B	1
1066	3B	0
1067	3B	1
1068	3B	0
1069	3B	1
1070	3B	0
1071	3B	1
1072	3B	0
1073	3B	0
1074	3B	1
1075	3B	0
1076	3B	1
1077	3B	1
1078	3B	0
1079	3B	0
1080	3B	0
1081	3B	0
1082	3B	1
1083	3B	0
1084	3B	1
1085	3B	0
1086	3B	0
1087	3B	1
1088	3B	0
1089	3B	1
1090	3B	1
1091	3B	0
1092	3B	1
1093	3B	1
1094	3B	0
1095	3B	1
1096	3B	0
1097	3B	1
1098	3B	1
1099	3B	0
1100	3B	0
1101	3B	1
1102	3B	0
1103	3B	1
1104	3B	1
1105	3B	0
1106	3B	0
1107	3C	0
1108	3C	1
1109	3C	1
1110	3C	1
1111	3C	0
1112	3C	1
1113	3C	0
1114	3C	1
1115	3C	1
1116	3C	0
1117	3C	1
1118	3C	1
1119	3C	0
1120	3C	1
1121	3C	1
1122	3C	0
1123	3C	0
1124	3C	0
1125	3C	1
1126	3C	0
1127	3C	0
1128	3C	1
1129	3C	1
1130	3C	0
1131	3C	0
1132	3C	1
1133	3C	1
1134	3C	1
1135	3C	1
1136	3C	1
1137	3C	0
1138	3C	1
1139	3C	1
1140	3C	0
1141	3C	0
1142	3D	1
1143	3D	0
1144	3D	0
1145	3D	1
1146	3D	0
1147	3D	1
1148	3D	1
1149	3D	0
1150	3D	0
1151	3D	1
1152	3D	1
1153	3D	0
1154	3D	1
1155	3D	0
1156	3D	1
1157	3D	1
1158	3D	0
1159	3D	0
1160	3D	1
1161	3D	0
1162	3D	0
1163	3D	1
1164	3D	0
1165	3D	1
1166	3D	1
1167	3D	0
1168	3D	1
1169	3D	0
1170	3D	1
1171	3D	0
1172	3D	1
1173	3D	0
1174	3D	1
1175	3D	0
1176	3D	1
1177	3D	0
1178	3D	1
1179	3D	0
1180	3E	1
1181	3E	0
1182	3E	0
1183	3E	1
1184	3E	0
1185	3E	1
1186	3E	0
1187	3E	1
1188	3E	1
1189	3E	0
1190	3E	1
1191	3E	1
1192	3E	0
1193	3E	0
1194	3E	0
1195	3E	1
1196	3E	0
1197	3E	1
1198	3E	0
1199	3E	0
1200	3E	1
1201	3E	0
1202	3E	0
1203	3E	1
1204	3E	0
1205	3E	1
1206	3E	0
1207	3E	1
1208	3E	0
1209	3E	1
1210	3E	0
1211	3E	1
1212	3E	0
1213	3E	1
1214	3E	0
1215	3E	0
1216	3E	1
1217	3E	1
1218	3E	1
1219	3E	1
1220	3E	0
1221	3E	0
1222	3E	1
1223	3E	0
1224	3F	0
1225	3F	1
1226	3F	0
1227	3F	1
1228	3F	0
1229	3F	1
1230	3F	0
1231	3F	1
1232	3F	1
1233	3F	1
1234	3F	0
1235	3F	0
1236	3F	1
1237	3F	0
1238	3F	1
1239	3F	0
1240	3F	1
1241	3F	0
1242	3F	0
1243	3F	1
1244	3F	0
1245	3F	0
1246	3F	1
1247	3F	0
1248	3F	1
1249	3F	0
1250	3F	0
1251	3F	1
1252	3F	1
1253	3F	0
1254	3F	1
1255	3F	0
1256	3F	1
1257	3F	1
1258	3F	1
1259	3F	0
1260	3F	1
1261	3G	0
1262	3G	1
1263	3G	0
1264	3G	1
1265	3G	0
1266	3G	0
1267	3G	1
1268	3G	1
1269	3G	0
1270	3G	1
1271	3G	1
1272	3G	0
1273	3G	0
1274	3G	1
1275	3G	0
1276	3G	1
1277	3G	0
1278	3G	1
1279	3G	0
1280	3G	1
1281	3G	0
1282	3G	1
1283	3G	0
1284	3G	0
1285	3G	1
1286	3G	1
1287	3G	1
1288	3G	0
1289	3G	1
1290	3G	0
1291	3G	1
1292	3G	0
1293	3G	1
1294	3G	0
1295	3G	1
1296	3G	0
1297	3G	1
1298	3G	0
1299	3G	1
1300	3G	0
1301	3G	1
1302	3G	0
1303	3H	1
1304	3H	0
1305	3H	1
1306	3H	1
1307	3H	0
1308	3H	1
1309	3H	1
1310	3H	0
1311	3H	1
1312	3H	1
1313	3H	0
1314	3H	0
1315	3H	1
1316	3H	0
1317	3H	1
1318	3H	0
1319	3H	1
1320	3H	1
1321	3H	0
1322	3H	1
1323	3H	0
1324	3H	1
1325	3H	0
1326	3H	1
1327	3H	0
1328	3H	1
1329	3H	0
1330	3H	1
1331	3H	0
1332	3H	1
1333	3H	0
1334	3H	0
1335	3H	1
1336	3H	0
1337	3H	1
1338	3H	1
1339	3H	0
1340	3H	1
1341	3H	0
1342	3I	0
1343	3I	1
1344	3I	1
1345	3I	1
1346	3I	0
1347	3I	1
1348	3I	1
1349	3I	0
1350	3I	1
1351	3I	0
1352	3I	1
1353	3I	1
1354	3I	0
1355	3I	0
1356	3I	0
1357	3I	1
1358	3I	1
1359	3I	0
1360	3I	1
1361	3I	0
1362	3I	1
1363	3I	0
1364	3I	1
1365	3I	0
1366	3I	1
1367	3I	0
1368	3I	1
1369	3I	0
1370	3I	1
1371	3I	1
1372	3I	0
1373	3I	1
1374	3I	1
1375	3I	0
1376	3I	1
1377	3I	0
1378	3I	0
1379	3I	1
1380	3I	0
1381	3J	1
1382	3J	0
1383	3J	1
1384	3J	0
1385	3J	1
1386	3J	0
1387	3J	1
1388	3J	0
1389	3J	1
1390	3J	1
1391	3J	0
1392	3J	0
1393	3J	1
1394	3J	1
1395	3J	0
1396	3J	1
1397	3J	0
1398	3J	0
1399	3J	1
1400	3J	1
1401	3J	1
1402	3J	0
1403	3J	1
1404	3J	1
1405	3J	0
1406	3J	1
1407	3J	0
1408	3J	1
1409	3J	0
1410	3J	1
1411	3J	0
1412	3J	1
1413	3J	0
1414	3J	1
1415	3J	0
1416	3J	1
1417	3J	0
1418	3J	1
1419	3J	1
1420	3K	1
1421	3K	0
1422	3K	0
1423	3K	0
1424	3K	1
1425	3K	1
1426	3K	0
1427	3K	1
1428	3K	0
1429	3K	1
1430	3K	1
1431	3K	0
1432	3K	1
1433	3K	0
1434	3K	0
1435	3K	1
1436	3K	1
1437	3K	0
1438	3K	0
1439	3K	1
1440	3K	1
1441	3K	0
1442	3K	0
1443	3K	1
1444	3K	0
1445	3K	1
1446	3K	0
1447	3K	1
1448	3K	0
1449	3K	1
1450	3K	1
1451	3K	0
1452	3K	1
1453	3K	1
1454	3K	1
1455	3K	0
1456	3K	1
1457	3K	0
1458	3K	1
1459	3L	0
1460	3L	1
1461	3L	0
1462	3L	0
1463	3L	1
1464	3L	1
1465	3L	1
1466	3L	0
1467	3L	0
1468	3L	1
1469	3L	0
1470	3L	1
1471	3L	0
1472	3L	1
1473	3L	0
1474	3L	1
1475	3L	0
1476	3L	0
1477	3L	1
1478	3L	0
1479	3L	0
1480	3L	1
1481	3L	0
1482	3L	0
1483	3L	0
1484	3L	0
1485	3L	0
1486	3L	1
1487	3L	1
1488	3L	0
1489	3L	1
1490	3L	1
1491	3L	0
1492	3L	1
1493	3L	1
1494	3L	0
1495	3L	0
1496	3L	1
