# Supplementary material for: Attack and defense networks in a student social system
Source: PLoS One. 2026 May 18;21(5):e0348814. doi: 10.1371/journal.pone.0348814 (PMC13183207; doi:10.1371/journal.pone.0348814)
Supplement: S2 Dataset — Anonymized node-level dataset including node id, gender, and classroom membership for all schools analyzed. (ZIP) [file pone.0348814.s003.zip › hsHUN_atr.csv]

0	1A	1
1	1B	1
2	1A	0
3	1A	1
4	1B	0
5	1A	1
6	1B	1
7	1A	0
8	1B	0
9	1B	0
10	1A	0
11	1B	1
12	1A	0
13	1A	0
14	1B	1
15	1A	0
16	1B	0
17	1A	0
18	1B	0
19	1B	1
20	1B	0
21	1A	0
22	1B	0
23	1A	1
24	1A	0
25	1B	1
26	1B	1
27	1B	1
28	1B	1
29	1A	0
30	1B	0
31	1B	0
32	1A	1
33	1B	1
34	1A	1
35	1B	1
36	3A	1
37	3A	0
38	3A	1
39	3A	1
40	3A	1
41	3A	1
42	3A	1
43	3A	1
44	3A	1
45	3A	1
46	3A	0
47	3A	1
48	3A	0
49	3A	0
50	3A	1
51	3A	0
52	3A	1
53	3A	0
54	3A	0
55	3A	1
56	5A	0
57	5A	0
58	5A	0
59	5A	1
60	5A	0
61	5A	1
62	5A	0
63	5A	1
64	5A	0
65	5A	0
66	5A	1
67	5A	0
68	5A	0
69	5A	1
70	5A	1
71	5A	1
72	5A	0
73	5A	0
