# Supplementary material for: Attack and defense networks in a student social system
Source: PLoS One. 2026 May 18;21(5):e0348814. doi: 10.1371/journal.pone.0348814 (PMC13183207; doi:10.1371/journal.pone.0348814)
Supplement: S2 Dataset — Anonymized node-level dataset including node id, gender, and classroom membership for all schools analyzed. (ZIP) [file pone.0348814.s003.zip › README.txt]

Column A
NodeID (corresponds to the matrix's row)

Column B
Classroom (This data was not used in this work)

Column C
Gender (1=Female, 0=Male)
