# Supplementary material for: Attack and defense networks in a student social system
Source: PLoS One. 2026 May 18;21(5):e0348814. doi: 10.1371/journal.pone.0348814 (PMC13183207; doi:10.1371/journal.pone.0348814)
Supplement: S2 Dataset — Anonymized node-level dataset including node id, gender, and classroom membership for all schools analyzed. (ZIP) [file pone.0348814.s003.zip › ssJLBG_atr.csv]

0	1A	0
1	1A	0
2	1A	1
3	1A	1
4	1A	1
5	1A	1
6	1A	1
7	1A	1
8	1A	1
9	1A	1
10	1A	1
11	1A	1
12	1A	0
13	1A	1
14	1A	0
15	1A	0
16	1A	0
17	1A	0
18	1A	1
19	1A	1
20	1A	1
21	1A	1
22	1A	1
23	1A	0
24	1A	1
25	1A	0
26	1A	1
27	1A	1
28	1A	0
29	1A	0
30	1B	0
31	1B	1
32	1B	0
33	1B	0
34	1B	1
35	1B	1
36	1B	1
37	1B	1
38	1B	0
39	1B	1
40	1B	1
41	1B	1
42	1B	0
43	1B	0
44	1B	0
45	1B	0
46	1B	0
47	1B	1
48	1B	0
49	1B	1
50	1B	1
51	1B	1
52	1B	1
53	1B	1
54	1B	0
55	1B	0
56	1B	1
57	1B	1
58	1B	1
59	1B	0
60	1B	1
61	1B	0
62	1B	0
63	1B	1
64	1B	0
65	1B	0
66	1B	0
67	1B	0
68	1B	0
69	1B	0
70	1B	0
71	1B	0
72	1B	0
73	1B	1
74	2A	0
75	2A	0
76	2A	1
77	2A	1
78	2A	1
79	2A	0
80	2A	0
81	2A	1
82	2A	1
83	2A	0
84	2A	0
85	2A	0
86	2A	1
87	2A	0
88	2A	1
89	2A	0
90	2A	1
91	2A	0
92	2A	0
93	2A	0
94	2A	0
95	2A	1
96	2A	1
97	2A	0
98	2A	1
99	2A	0
100	2A	0
101	2A	0
102	2A	0
103	2A	1
104	2A	0
105	2A	1
106	2A	1
107	2A	1
108	2A	1
109	2B	1
110	2B	0
111	2B	0
112	2B	0
113	2B	0
114	2B	0
115	2B	1
116	2B	1
117	2B	0
118	2B	0
119	2B	0
120	2B	0
121	2B	0
122	2B	0
123	2B	1
124	2B	1
125	2B	0
126	2B	0
127	2B	1
128	2B	0
129	2B	1
130	2B	1
131	2B	0
132	2B	0
133	2B	0
134	2B	0
135	2B	1
136	2B	1
137	2B	0
138	2B	1
139	2B	0
140	2B	0
141	2B	1
142	2B	0
143	2C	0
144	2C	1
145	2C	1
146	2C	0
147	2C	1
148	2C	1
149	2C	1
150	2C	1
151	2C	0
152	2C	1
153	2C	1
154	2C	0
155	2C	1
156	2C	1
157	2C	0
158	2C	1
159	2C	1
160	2C	1
161	2C	0
162	2C	0
163	2C	1
164	2C	0
165	2C	1
166	2C	1
167	2C	0
168	2C	0
169	2C	0
170	2C	1
171	2C	1
172	2C	1
173	2C	0
174	2C	0
175	2C	0
176	2C	0
177	2C	0
178	2C	0
179	3A	0
180	3A	1
181	3A	1
182	3A	0
183	3A	0
184	3A	1
185	3A	1
186	3A	0
187	3A	1
188	3A	0
189	3A	1
190	3A	1
191	3A	0
192	3A	1
193	3A	1
194	3A	0
195	3A	0
196	3A	1
197	3A	0
198	3A	1
199	3A	0
200	3A	0
201	3A	0
202	3A	1
203	3A	1
204	3A	1
205	3A	1
206	3A	0
207	3A	1
208	3A	0
209	3A	1
210	3A	0
211	3A	1
212	3A	1
213	3A	1
214	3A	0
215	3A	0
216	3B	1
217	3B	1
218	3B	0
219	3B	0
220	3B	1
221	3B	0
222	3B	0
223	3B	0
224	3B	0
225	3B	0
226	3B	1
227	3B	1
228	3B	1
229	3B	0
230	3B	0
231	3B	1
232	3B	0
233	3B	1
234	3B	1
235	3B	1
236	3B	1
237	3B	0
238	3B	1
239	3B	1
240	3C	1
241	3C	0
242	3C	1
243	3C	1
244	3C	0
245	3C	0
246	3C	0
247	3C	1
248	3C	1
249	3C	0
250	3C	1
251	3C	1
252	3C	0
253	3C	1
254	3C	1
255	3C	1
256	3C	0
257	3C	0
258	3C	1
259	3C	1
260	3C	1
261	3C	0
262	3C	0
263	3C	1
264	3C	1
265	3C	1
266	3C	0
267	3C	1
268	3C	1
269	3C	1
