# Supplementary material for: Attack and defense networks in a student social system
Source: PLoS One. 2026 May 18;21(5):e0348814. doi: 10.1371/journal.pone.0348814 (PMC13183207; doi:10.1371/journal.pone.0348814)
Supplement: S2 Dataset — Anonymized node-level dataset including node id, gender, and classroom membership for all schools analyzed. (ZIP) [file pone.0348814.s003.zip › ssRDC_atr.csv]

0	1A	0
1	1A	0
2	1A	0
3	1A	1
4	1A	1
5	1A	0
6	1A	0
7	1A	1
8	1A	1
9	1A	0
10	1A	0
11	1A	1
12	1A	0
13	1A	1
14	1A	0
15	1A	1
16	1A	1
17	1A	1
18	1A	1
19	1A	1
20	1A	0
21	1A	1
22	1A	0
23	1A	0
24	1A	0
25	1A	1
26	1A	0
27	1A	1
28	1A	0
29	1A	1
30	1A	0
31	1A	1
32	1A	1
33	1A	1
34	1B	0
35	1B	1
36	1B	0
37	1B	0
38	1B	1
39	1B	1
40	1B	1
41	1B	0
42	1B	0
43	1B	0
44	1B	1
45	1B	0
46	1B	0
47	1B	0
48	1B	1
49	1B	0
50	1B	0
51	1B	0
52	1B	0
53	1B	0
54	1B	0
55	1B	0
56	1B	0
57	1B	1
58	1B	1
59	1B	1
60	1B	1
61	1B	0
62	1B	0
63	1B	1
64	1B	1
65	1C	0
66	1C	0
67	1C	0
68	1C	0
69	1C	1
70	1C	1
71	1C	0
72	1C	0
73	1C	1
74	1C	1
75	1C	0
76	1C	0
77	1C	1
78	1C	1
79	1C	1
80	1C	0
81	1C	0
82	1C	1
83	1C	1
84	1C	1
85	1C	0
86	1C	0
87	1C	0
88	1C	1
89	1C	1
90	1C	0
91	1C	0
92	1C	1
93	1C	0
94	1C	1
95	1C	0
96	1C	0
97	1C	0
98	1C	0
99	1D	0
100	1D	1
101	1D	0
102	1D	1
103	1D	1
104	1D	1
105	1D	1
106	1D	1
107	1D	0
108	1D	1
109	1D	0
110	1D	0
111	1D	0
112	1D	1
113	1D	1
114	1D	0
115	1D	0
116	1D	1
117	1D	1
118	1D	0
119	1D	1
120	1D	0
121	1D	1
122	1D	0
123	1D	1
124	1D	0
125	1D	0
126	1D	1
127	1D	1
128	1D	0
129	1D	0
130	1D	0
131	1D	0
132	1E	0
133	1E	0
134	1E	1
135	1E	0
136	1E	1
137	1E	0
138	1E	1
139	1E	0
140	1E	0
141	1E	0
142	1E	0
143	1E	0
144	1E	1
145	1E	1
146	1E	1
147	1E	0
148	1E	1
149	1E	0
150	1E	0
151	1E	1
152	1E	0
153	1E	0
154	1E	1
155	1E	0
156	1E	1
157	1E	1
158	1E	0
159	1E	1
160	1E	1
161	1E	0
162	1E	0
163	1E	1
164	1E	0
165	1E	1
166	1E	0
167	1E	0
168	1F	1
169	1F	1
170	1F	1
171	1F	0
172	1F	0
173	1F	1
174	1F	1
175	1F	1
176	1F	0
177	1F	0
178	1F	0
179	1F	1
180	1F	1
181	1F	0
182	1F	0
183	1F	1
184	1F	1
185	1F	1
186	1F	0
187	1F	1
188	1F	0
189	1F	1
190	1F	1
191	1F	1
192	1F	1
193	1F	0
194	1F	0
195	1F	0
196	1F	1
197	1F	0
198	1F	0
199	1F	1
200	2A	1
201	2A	0
202	2A	0
203	2A	1
204	2A	1
205	2A	1
206	2A	0
207	2A	0
208	2A	1
209	2A	1
210	2A	1
211	2A	0
212	2A	0
213	2A	0
214	2A	0
215	2A	1
216	2A	1
217	2A	0
218	2A	1
219	2A	0
220	2A	1
221	2A	1
222	2A	1
223	2A	0
224	2A	0
225	2A	0
226	2A	1
227	2A	0
228	2A	0
229	2A	1
230	2A	0
231	2A	0
232	2A	0
233	2A	0
234	2A	0
235	2A	1
236	2A	1
237	2A	0
238	2A	0
239	2B	0
240	2B	0
241	2B	1
242	2B	1
243	2B	0
244	2B	1
245	2B	1
246	2B	1
247	2B	1
248	2B	0
249	2B	0
250	2B	1
251	2B	0
252	2B	1
253	2B	0
254	2B	1
255	2B	1
256	2B	1
257	2B	1
258	2B	1
259	2B	0
260	2B	0
261	2B	1
262	2B	0
263	2B	1
264	2B	0
265	2B	0
266	2B	1
267	2B	1
268	2B	0
269	2B	0
270	2B	0
271	2B	1
272	2B	0
273	2B	0
274	2B	1
275	2C	1
276	2C	1
277	2C	0
278	2C	1
279	2C	1
280	2C	1
281	2C	0
282	2C	1
283	2C	1
284	2C	1
285	2C	0
286	2C	0
287	2C	0
288	2C	1
289	2C	0
290	2C	1
291	2C	1
292	2C	1
293	2C	0
294	2C	0
295	2C	1
296	2C	1
297	2C	0
298	2C	0
299	2C	0
300	2C	0
301	2C	1
302	2C	0
303	2C	1
304	2C	0
305	2C	1
306	2C	0
307	2C	0
308	2C	0
309	2C	1
310	2C	1
311	2C	0
312	2C	0
313	2C	1
314	2D	1
315	2D	1
316	2D	1
317	2D	0
318	2D	1
319	2D	0
320	2D	1
321	2D	1
322	2D	0
323	2D	1
324	2D	1
325	2D	1
326	2D	1
327	2D	0
328	2D	1
329	2D	0
330	2D	0
331	2D	0
332	2D	1
333	2D	0
334	2D	0
335	2D	0
336	2D	0
337	2D	0
338	2D	0
339	2D	1
340	2D	1
341	2D	1
342	2D	0
343	2D	0
344	2D	0
345	2D	0
346	2D	0
347	2D	0
348	2D	1
349	2D	0
350	2D	1
351	2D	0
352	2D	1
353	2E	0
354	2E	1
355	2E	1
356	2E	1
357	2E	1
358	2E	0
359	2E	0
360	2E	0
361	2E	0
362	2E	1
363	2E	0
364	2E	1
365	2E	1
366	2E	0
367	2E	1
368	2E	1
369	2E	1
370	2E	0
371	2E	0
372	2E	1
373	2E	0
374	2E	0
375	2E	1
376	2E	0
377	2E	1
378	2E	1
379	2E	1
380	2E	0
381	2E	0
382	2E	1
383	2E	0
384	2E	1
385	2E	0
386	2E	0
387	2E	0
388	2F	1
389	2F	0
390	2F	1
391	2F	1
392	2F	1
393	2F	0
394	2F	1
395	2F	0
396	2F	1
397	2F	1
398	2F	1
399	2F	0
400	2F	0
401	2F	0
402	2F	0
403	2F	0
404	2F	0
405	2F	1
406	2F	0
407	2F	1
408	2F	1
409	2F	1
410	2F	1
411	2F	1
412	2F	0
413	2F	0
414	2F	1
415	2F	0
416	2F	1
417	2F	0
418	2F	0
419	2F	0
420	2F	0
421	2F	0
422	2F	0
423	2F	0
424	3A	1
425	3A	0
426	3A	1
427	3A	0
428	3A	0
429	3A	1
430	3A	0
431	3A	1
432	3A	1
433	3A	1
434	3A	1
435	3A	1
436	3A	0
437	3A	1
438	3A	1
439	3A	0
440	3A	1
441	3A	0
442	3A	1
443	3A	0
444	3A	1
445	3A	0
446	3A	1
447	3A	1
448	3A	0
449	3A	1
450	3A	0
451	3A	1
452	3A	1
453	3B	1
454	3B	1
455	3B	0
456	3B	1
457	3B	0
458	3B	1
459	3B	1
460	3B	0
461	3B	1
462	3B	1
463	3B	1
464	3B	1
465	3B	0
466	3B	1
467	3B	0
468	3B	1
469	3B	0
470	3B	0
471	3B	0
472	3B	1
473	3B	0
474	3B	1
475	3B	1
476	3B	0
477	3B	0
478	3C	1
479	3C	1
480	3C	1
481	3C	0
482	3C	1
483	3C	0
484	3C	1
485	3C	1
486	3C	0
487	3C	1
488	3C	0
489	3C	1
490	3C	1
491	3C	0
492	3C	1
493	3C	0
494	3C	0
495	3C	1
496	3C	1
497	3C	1
498	3C	0
499	3C	0
500	3C	1
501	3C	0
502	3C	1
503	3C	1
504	3C	0
505	3C	0
506	3C	1
507	3C	1
508	3C	0
509	3C	1
510	3C	1
511	3D	1
512	3D	1
513	3D	1
514	3D	1
515	3D	0
516	3D	1
517	3D	1
518	3D	0
519	3D	0
520	3D	0
521	3D	1
522	3D	0
523	3D	1
524	3D	1
525	3D	1
526	3D	1
527	3D	0
528	3D	0
529	3D	1
530	3D	1
531	3D	1
532	3D	0
533	3D	1
534	3D	0
535	3D	0
536	3D	0
537	3D	1
538	3D	1
539	3D	0
540	3D	0
541	3D	1
542	3D	1
543	3D	1
544	3D	0
545	3D	1
546	3E	1
547	3E	1
548	3E	0
549	3E	1
550	3E	0
551	3E	1
552	3E	0
553	3E	1
554	3E	1
555	3E	0
556	3E	1
557	3E	1
558	3E	0
559	3E	1
560	3E	1
561	3E	0
562	3E	1
563	3E	0
564	3E	0
565	3E	1
566	3E	0
567	3E	1
568	3E	0
569	3E	1
570	3E	0
571	3E	0
572	3E	0
573	3E	1
574	3E	1
575	3E	0
576	3E	0
577	3E	1
578	3E	1
579	3F	0
580	3F	1
581	3F	1
582	3F	1
583	3F	0
584	3F	1
585	3F	1
586	3F	1
587	3F	1
588	3F	1
589	3F	0
590	3F	0
591	3F	1
592	3F	1
593	3F	1
594	3F	1
595	3F	0
596	3F	1
597	3F	0
598	3F	0
599	3F	1
600	3F	0
601	3F	1
602	3F	1
603	3F	1
604	3F	0
605	3F	0
606	3F	1
607	3F	1
608	3F	0
609	3F	0
610	3F	1
611	3F	0
612	3F	0
