# Supplementary material for: Attack and defense networks in a student social system
Source: PLoS One. 2026 May 18;21(5):e0348814. doi: 10.1371/journal.pone.0348814 (PMC13183207; doi:10.1371/journal.pone.0348814)
Supplement: S2 Dataset — Anonymized node-level dataset including node id, gender, and classroom membership for all schools analyzed. (ZIP) [file pone.0348814.s003.zip › ssTN2_atr.csv]

0	1A	0
1	1A	1
2	1A	1
3	1A	1
4	1A	0
5	1A	0
6	1A	1
7	1A	1
8	1A	1
9	1A	0
10	1A	1
11	1A	1
12	1A	0
13	1A	0
14	1A	0
15	1A	1
16	1A	0
17	1A	1
18	1A	0
19	1A	1
20	1A	1
21	1A	1
22	1A	0
23	1A	1
24	1A	0
25	1A	0
26	1A	0
27	1A	0
28	1B	1
29	1B	0
30	1B	1
31	1B	0
32	1B	1
33	1B	0
34	1B	0
35	1B	0
36	1B	1
37	1B	1
38	1B	1
39	1B	0
40	1B	0
41	1B	1
42	1B	1
43	1B	1
44	1B	0
45	1B	1
46	1B	1
47	1B	1
48	1B	0
49	1B	1
50	1B	0
51	1B	1
52	1B	0
53	1C	1
54	1C	0
55	1C	0
56	1C	1
57	1C	1
58	1C	1
59	1C	1
60	1C	0
61	1C	1
62	1C	1
63	1C	1
64	1C	0
65	1C	1
66	1C	1
67	1C	1
68	1C	1
69	1C	1
70	1C	0
71	1C	1
72	1C	1
73	1C	1
74	1C	0
75	1C	1
76	1C	1
77	1C	1
78	1C	1
79	1D	0
80	1D	1
81	1D	1
82	1D	0
83	1D	1
84	1D	0
85	1D	1
86	1D	1
87	1D	0
88	1D	0
89	1D	1
90	1D	0
91	1D	1
92	1D	1
93	1D	0
94	1D	0
95	1D	1
96	1D	1
97	1D	1
98	1D	0
99	1D	0
100	1D	0
101	1D	0
102	1D	1
103	1D	1
104	1D	1
105	1D	1
106	1D	0
107	1E	1
108	1E	0
109	1E	0
110	1E	0
111	1E	0
112	1E	0
113	1E	0
114	1E	0
115	1E	0
116	1E	0
117	1E	0
118	1E	0
119	1E	0
120	1E	1
121	1E	0
122	1E	0
123	1E	0
124	1E	1
125	1E	0
126	1E	0
127	1E	0
128	1E	0
129	1E	0
130	1E	0
131	1F	1
132	1F	1
133	1F	0
134	1F	1
135	1F	1
136	1F	1
137	1F	0
138	1F	0
139	1F	1
140	1F	0
141	1F	1
142	1F	0
143	1F	1
144	1F	1
145	1F	0
146	1F	1
147	1F	0
148	1F	1
149	1F	1
150	1F	1
151	1F	0
152	1F	1
153	1F	0
154	1F	1
155	2A	1
156	2A	1
157	2A	1
158	2A	1
159	2A	1
160	2A	1
161	2A	0
162	2A	1
163	2A	0
164	2A	0
165	2A	1
166	2A	1
167	2A	1
168	2A	0
169	2A	0
170	2A	1
171	2A	0
172	2A	0
173	2A	1
174	2A	1
175	2A	0
176	2A	0
177	2A	0
178	2A	1
179	2A	1
180	2A	1
181	2A	1
182	2A	1
183	2A	1
184	2A	0
185	2B	1
186	2B	0
187	2B	1
188	2B	1
189	2B	0
190	2B	0
191	2B	1
192	2B	0
193	2B	1
194	2B	0
195	2B	0
196	2B	0
197	2B	1
198	2B	0
199	2B	1
200	2B	1
201	2B	1
202	2B	1
203	2B	0
204	2B	0
205	2B	1
206	2B	1
207	2B	1
208	2B	0
209	2B	1
210	2B	0
211	2B	1
212	2C	1
213	2C	1
214	2C	1
215	2C	1
216	2C	1
217	2C	1
218	2C	1
219	2C	1
220	2C	1
221	2C	1
222	2C	1
223	2C	1
224	2C	1
225	2C	0
226	2C	1
227	2C	1
228	2C	1
229	2C	1
230	2C	1
231	2C	0
232	2C	1
233	2C	1
234	2C	1
235	2C	0
236	2C	1
237	2C	0
238	2D	0
239	2D	0
240	2D	1
241	2D	0
242	2D	0
243	2D	1
244	2D	0
245	2D	1
246	2D	0
247	2D	1
248	2D	0
249	2D	1
250	2D	0
251	2D	1
252	2D	0
253	2D	0
254	2D	0
255	2D	1
256	2D	0
257	2D	1
258	2D	0
259	2D	1
260	2E	0
261	2E	0
262	2E	0
263	2E	0
264	2E	0
265	2E	1
266	2E	0
267	2E	1
268	2E	1
269	2E	0
270	2E	0
271	2E	0
272	2E	0
273	2E	0
274	2E	1
275	2E	0
276	2E	0
277	2E	1
278	2E	0
279	2E	0
280	2E	0
281	2E	0
282	2E	0
283	2E	0
284	2E	0
285	2E	0
286	2F	1
287	2F	0
288	2F	1
289	2F	1
290	2F	0
291	2F	0
292	2F	0
293	2F	0
294	2F	1
295	2F	0
296	2F	1
297	2F	0
298	2F	0
299	2F	1
300	2F	0
301	2F	1
302	2F	1
303	2F	1
304	2F	0
305	2F	1
306	2F	1
307	2F	1
308	2F	1
309	2F	0
310	3A	0
311	3A	1
312	3A	0
313	3A	0
314	3A	1
315	3A	1
316	3A	1
317	3A	1
318	3A	0
319	3A	1
320	3A	0
321	3A	0
322	3A	1
323	3A	0
324	3A	1
325	3A	0
326	3A	0
327	3A	0
328	3A	0
329	3A	1
330	3A	1
331	3A	0
332	3A	0
333	3A	0
334	3A	1
335	3B	1
336	3B	0
337	3B	0
338	3B	0
339	3B	1
340	3B	1
341	3B	0
342	3B	1
343	3B	1
344	3B	1
345	3B	1
346	3B	0
347	3B	0
348	3B	0
349	3B	0
350	3B	0
351	3B	1
352	3B	1
353	3B	0
354	3B	0
355	3B	0
356	3B	0
357	3B	1
358	3B	1
359	3C	0
360	3C	1
361	3C	1
362	3C	1
363	3C	1
364	3C	1
365	3C	0
366	3C	1
367	3C	0
368	3C	1
369	3C	0
370	3C	1
371	3C	0
372	3C	1
373	3C	1
374	3C	1
375	3C	1
376	3C	1
377	3C	0
378	3C	1
379	3C	0
380	3C	1
381	3C	1
382	3D	1
383	3D	0
384	3D	0
385	3D	1
386	3D	0
387	3D	0
388	3D	1
389	3D	1
390	3D	0
391	3D	0
392	3D	1
393	3D	0
394	3D	0
395	3D	0
396	3D	1
397	3D	0
398	3D	1
399	3D	0
400	3D	0
401	3D	0
402	3D	1
403	3D	1
404	3D	0
405	3D	1
406	3D	1
407	3D	1
408	3D	0
409	3D	1
410	3E	0
411	3E	0
412	3E	0
413	3E	0
414	3E	1
415	3E	0
416	3E	0
417	3E	0
418	3E	1
419	3E	0
420	3E	0
421	3E	0
422	3E	0
423	3E	1
424	3E	0
425	3E	1
426	3E	0
427	3E	1
428	3E	0
429	3E	0
430	3E	0
431	3E	0
432	3F	1
433	3F	1
434	3F	1
435	3F	1
436	3F	0
437	3F	1
438	3F	0
439	3F	0
440	3F	1
441	3F	0
442	3F	0
443	3F	1
444	3F	1
445	3F	1
446	3F	0
447	3F	0
448	3F	0
449	3F	0
450	3F	0
451	3F	0
452	3F	0
453	3F	1
454	3F	0
455	3F	0
456	3F	1
