# Supplementary material for: Attack and defense networks in a student social system
Source: PLoS One. 2026 May 18;21(5):e0348814. doi: 10.1371/journal.pone.0348814 (PMC13183207; doi:10.1371/journal.pone.0348814)
Supplement: S2 Dataset — Anonymized node-level dataset including node id, gender, and classroom membership for all schools analyzed. (ZIP) [file pone.0348814.s003.zip › usTRS_atr.csv]

0	CON1A	1
1	CON1A	0
2	CON1A	0
3	CON1A	1
4	CON1A	1
5	CON1A	1
6	CON1A	1
7	CON1A	0
8	CON1A	0
9	CON1A	0
10	CON1A	0
11	CON1A	0
12	CON1A	0
13	CON1A	1
14	CON1A	1
15	CON1A	1
16	CON1A	1
17	CON1A	1
18	CON1A	0
19	CON1A	0
20	CON1A	1
21	CON1A	0
22	CON1A	0
23	CON1B	0
24	CON1B	1
25	CON1B	0
26	CON1B	1
27	CON1B	1
28	CON1B	1
29	CON1B	1
30	CON1B	1
31	CON1B	1
32	CON1B	1
33	CON1B	1
34	CON1B	0
35	CON1B	0
36	CON1B	1
37	CON1B	1
38	CON1B	1
39	CON1B	1
40	CON1B	0
41	CON1B	0
42	CON1B	1
43	CON1B	1
44	CON1B	0
45	CON1B	0
46	CON1B	1
47	CON1B	1
48	CON1B	1
49	CON1B	1
50	CON1C	0
51	CON1C	0
52	CON1C	0
53	CON1C	0
54	CON1C	0
55	CON1C	1
56	CON1C	0
57	CON1C	0
58	CON1C	1
59	CON1C	0
60	CON1C	1
61	CON1C	1
62	CON1C	0
63	CON1C	0
64	CON1C	0
65	CON1C	1
66	CON1C	0
67	CON1C	1
68	CON1C	0
69	CON1C	1
70	CON1C	1
71	CON1C	0
72	CON1C	0
73	CON4A	1
74	CON4A	0
75	CON4A	1
76	CON4A	1
77	CON4A	0
78	CON4A	1
79	CON4A	0
80	CON4A	1
81	CON4A	0
82	CON4A	0
83	CON4A	1
84	CON4A	0
85	CON4A	0
86	CON4A	1
87	CON4A	1
88	CON4A	1
89	CON4A	0
90	CON4A	1
91	CON4A	1
92	CON4A	1
93	CON4A	0
94	CON4A	0
95	CON4A	1
96	CON4A	1
97	CON4A	0
98	CON4A	1
99	CON4A	1
100	CON4A	1
101	CON4B	1
102	CON4B	1
103	CON4B	1
104	CON4B	1
105	CON4B	0
106	CON4B	0
107	CON4B	0
108	CON4B	1
109	CON4B	0
110	CON4B	0
111	CON4B	1
112	CON4B	0
113	CON4B	1
114	CON4B	1
115	CON4B	0
116	CON4B	1
117	CON4B	0
118	CON4B	0
119	CON4B	1
120	CON4B	1
121	CON4B	1
122	CON4B	1
123	CON4B	1
124	CON4B	1
125	CON4B	0
126	CON4B	0
127	CON4B	0
128	CON4B	1
129	CON4B	0
130	CON4B	0
131	CON4B	1
132	CON4B	0
133	DDN1A	0
134	DDN1A	0
135	DDN1A	0
136	DDN1A	0
137	DDN1A	1
138	DDN1A	0
139	DDN1A	0
140	DDN1A	0
141	DDN1A	1
142	DDN1A	1
143	DDN1A	1
144	DDN1A	0
145	DDN1A	0
146	DDN1A	0
147	DDN1A	0
148	DDN1A	1
149	DDN1A	1
150	DDN1A	1
151	DDN1A	1
152	DDN1A	0
153	DDN1A	0
154	DDN1A	1
155	DDN1A	1
156	DDN1A	0
157	DDN1A	0
158	DDN1B	1
159	DDN1B	0
160	DDN1B	0
161	DDN1B	0
162	DDN1B	1
163	DDN1B	0
164	DDN1B	0
165	DDN1B	0
166	DDN1B	0
167	DDN1B	0
168	DDN1B	0
169	DDN1B	0
170	DDN1B	0
171	DDN1B	0
172	DDN1B	0
173	DDN1B	1
174	DDN1B	0
175	DDN1B	1
176	DDN1B	0
177	DDN1B	0
178	DDN4A	0
179	DDN4A	0
180	DDN4A	0
181	DDN4A	0
182	DDN4A	0
183	DDN4A	1
184	DDN4A	0
185	DDN4A	0
186	DDN4A	1
187	DDN4A	1
188	DDN4A	1
189	DDN4A	1
190	DDN4A	1
191	DDN4A	0
192	DDN4A	0
193	DDN4A	1
194	DDN4A	1
195	DDN4A	0
196	DDN4A	0
197	DDN4A	0
198	DDN4A	0
199	DDN4A	1
200	DDN4A	1
201	DDN4B	1
202	DDN4B	1
203	DDN4B	0
204	DDN4B	0
205	DDN4B	1
206	DDN4B	1
207	DDN4B	1
208	DDN4B	1
209	DDN4B	1
210	DDN4B	0
211	DDN4B	1
212	DDN4B	1
213	DDN4B	0
214	DDN4B	1
215	DDN4B	1
216	DDN4B	1
217	DDN4B	1
218	DDN4B	0
219	DDN4B	0
220	DDN4B	0
221	DDN4B	1
222	DDN4B	1
223	DDN4B	1
224	GDT7A	1
225	GDT7A	1
226	GDT7A	0
227	GDT7A	0
228	GDT7A	0
229	GDT7A	0
230	GDT7A	0
231	GDT7A	1
232	GDT7A	0
233	GDT7A	1
234	GDT7A	0
235	GDT7A	0
236	GDT7A	1
237	GDT7A	1
238	GDT7A	1
239	GDT7A	1
240	GDT7A	0
241	GDT7A	0
242	GDT7A	0
243	GDT7A	1
244	GDT7A	1
245	GDT7A	1
246	GDT7A	1
247	GDT7A	1
248	GDT7A	1
249	GDT7A	1
250	GDT7A	1
251	GDT7A	0
252	GDT7A	1
253	GDT7A	1
254	GDT7A	1
255	GDT7A	0
256	GDT7A	0
257	GDT7A	0
258	GDT7A	0
259	GDT7A	0
260	GDT7A	0
261	GDT7A	1
262	INM7A	1
263	INM7A	1
264	INM7A	1
265	INM7A	0
266	INM7A	0
267	INM7A	1
268	INM7A	1
269	INM7A	0
270	INM7A	1
271	INM7A	1
272	INM7A	0
273	INM7A	0
274	INM7A	1
275	INM7A	1
276	INM7A	0
277	INM7A	0
278	INM7A	0
279	INM7A	1
280	INM7A	0
281	INM7A	1
282	INM7A	0
283	INM7A	1
284	INM7A	1
285	INM7A	0
286	INM7A	1
287	INM7A	0
288	MAA1A	0
289	MAA1A	1
290	MAA1A	1
291	MAA1A	0
292	MAA1A	0
293	MAA1A	0
294	MAA1A	0
295	MAA1A	0
296	MAA1A	0
297	MAA1A	0
298	MAA1A	0
299	MAA1A	0
300	MAA1A	0
301	MAA1A	0
302	MAA1A	0
303	MAA1A	0
304	MAA1A	0
305	MAA1A	0
306	MAA1A	0
307	MAA1A	0
308	MAA1A	0
309	MAA1B	0
310	MAA1B	0
311	MAA1B	0
312	MAA1B	0
313	MAA1B	0
314	MAA1B	0
315	MAA1B	0
316	MAA1B	0
317	MAA1B	0
318	MAA1B	0
319	MAA1B	0
320	MAA1B	0
321	MAA1B	0
322	MAA1B	0
323	MAA1B	0
324	MAA4A	0
325	MAA4A	0
326	MAA4A	0
327	MAA4A	0
328	MAA4A	0
329	MAA4A	0
330	MAA4A	0
331	MAA4A	0
332	MAA4A	0
333	MAA4A	0
334	MAA4A	0
335	MAA4A	0
336	MAA4A	0
337	MAA4A	0
338	MAA4A	0
339	MAA4A	0
340	MAA4A	0
341	MAA4A	0
342	MAA4A	0
343	MAA4A	0
344	MAA4A	1
345	MAA4A	0
346	MAA4A	0
347	MAA4A	0
348	MAA4A	1
349	MAA4A	0
350	MAA4A	0
351	MAA4A	0
352	MAA4A	0
353	MAA4A	0
354	MAA4A	0
355	MAA4A	0
356	PRI4A	1
357	PRI4A	0
358	PRI4A	0
359	PRI4A	1
360	PRI4A	0
361	PRI4A	1
362	PRI4A	0
363	PRI4A	0
364	PRI4A	0
365	PRI4A	1
366	TIC1A	0
367	TIC1A	0
368	TIC1A	0
369	TIC1A	0
370	TIC1A	0
371	TIC1A	0
372	TIC1A	0
373	TIC1A	0
374	TIC1A	0
375	TIC1A	0
376	TIC1A	0
377	TIC1A	1
378	TIC1A	0
379	TIC1A	0
380	TIC1A	1
381	TIC1A	0
382	TIC1A	0
383	TIC1A	0
384	TIC1A	0
385	TIC1A	0
386	TIC1A	1
387	TIC4A	1
388	TIC4A	0
389	TIC4A	1
390	TIC4A	1
391	TIC4A	0
392	TIC4A	0
393	TIC4A	0
394	TIC4A	0
395	TIC4A	1
396	TIC4A	0
397	TIC4A	1
398	TIC4A	0
399	TIC4A	0
400	TIC4A	0
401	TIC7A	0
402	TIC7A	1
403	TIC7A	0
404	TIC7A	0
405	TIC7A	0
406	TIC7A	0
407	TIC7A	0
408	TIC7A	0
409	TIC7A	0
410	TIC7A	1
411	TUR1A	0
412	TUR1A	1
413	TUR1A	1
414	TUR1A	0
415	TUR1A	1
416	TUR1A	1
417	TUR1A	1
418	TUR1A	1
419	TUR1A	0
420	TUR1A	0
421	TUR1A	0
422	TUR1A	1
423	TUR1A	0
424	TUR1A	0
425	TUR1A	0
426	TUR1A	1
427	TUR1A	0
428	TUR1A	0
429	TUR1A	1
430	TUR1A	1
431	TUR1A	1
432	TUR1A	0
433	TUR1A	1
434	TUR1A	1
435	TUR1A	1
436	TUR1A	1
437	TUR1A	0
438	TUR1A	1
439	TUR1A	1
440	TUR1B	1
441	TUR1B	0
442	TUR1B	0
443	TUR1B	1
444	TUR1B	0
445	TUR1B	0
446	TUR1B	0
447	TUR1B	0
448	TUR1B	0
449	TUR1B	0
450	TUR1B	1
451	TUR1B	0
452	TUR1B	1
453	TUR1B	1
454	TUR1B	1
455	TUR1B	0
456	TUR1B	0
457	TUR1B	1
458	TUR1B	0
459	TUR1B	0
460	TUR1B	1
461	TUR1B	1
462	TUR1B	1
463	TUR1B	1
464	TUR1B	1
465	TUR1B	0
466	TUR1B	1
467	TUR1B	0
468	TUR1B	1
469	TUR1B	1
470	TUR1B	0
471	TUR1B	1
472	TUR1C	0
473	TUR1C	0
474	TUR1C	0
475	TUR1C	0
476	TUR1C	0
477	TUR1C	1
478	TUR1C	0
479	TUR1C	1
480	TUR1C	1
481	TUR1C	0
482	TUR1C	0
483	TUR1C	0
484	TUR1C	0
485	TUR1C	0
486	TUR1C	0
487	TUR1C	1
488	TUR1C	0
489	TUR1C	1
490	TUR1C	0
491	TUR1C	0
492	TUR1C	1
493	TUR1C	0
494	TUR1C	0
495	TUR1C	1
496	TUR1C	0
497	TUR1C	0
498	TUR1C	1
499	TUR1C	1
500	TUR1C	0
501	TUR1C	0
502	TUR1C	0
503	TUR1C	1
504	TUR1D	1
505	TUR1D	1
506	TUR1D	1
507	TUR1D	0
508	TUR1D	1
509	TUR1D	1
510	TUR1D	1
511	TUR1D	0
512	TUR1D	0
513	TUR1D	0
514	TUR1D	1
515	TUR1D	0
516	TUR1D	1
517	TUR1D	1
518	TUR1D	1
519	TUR1D	1
520	TUR1D	1
521	TUR1D	0
522	TUR1D	1
523	TUR1D	1
524	TUR1D	1
525	TUR1D	1
526	TUR1D	1
527	TUR1D	1
528	TUR1D	1
529	TUR1E	1
530	TUR1E	0
531	TUR1E	0
532	TUR1E	1
533	TUR1E	1
534	TUR1E	0
535	TUR1E	1
536	TUR1E	1
537	TUR1E	0
538	TUR1E	0
539	TUR1E	0
540	TUR1E	1
541	TUR1E	0
542	TUR1E	0
543	TUR1E	1
544	TUR1E	1
545	TUR1E	1
546	TUR1E	1
547	TUR1E	1
548	TUR1E	0
549	TUR1E	1
550	TUR1E	0
551	TUR1E	1
552	TUR1E	0
553	TUR1E	1
554	TUR1E	0
555	TUR1E	1
556	TUR1E	1
557	TUR1E	1
558	TUR1E	0
559	TUR1E	0
560	TUR1E	1
561	TUR4A	1
562	TUR4A	0
563	TUR4A	0
564	TUR4A	1
565	TUR4A	0
566	TUR4A	1
567	TUR4A	0
568	TUR4A	1
569	TUR4A	1
570	TUR4A	1
571	TUR4A	0
572	TUR4A	1
573	TUR4A	1
574	TUR4A	1
575	TUR4A	1
576	TUR4A	0
577	TUR4A	0
578	TUR4A	0
579	TUR4A	1
580	TUR4A	0
581	TUR4A	1
582	TUR4A	1
583	TUR4A	1
584	TUR4A	0
585	TUR4A	0
586	TUR4A	1
587	TUR4A	1
588	TUR4B	0
589	TUR4B	1
590	TUR4B	0
591	TUR4B	1
592	TUR4B	1
593	TUR4B	1
594	TUR4B	1
595	TUR4B	1
596	TUR4B	1
597	TUR4B	1
598	TUR4B	1
599	TUR4B	1
600	TUR4B	0
601	TUR4B	1
602	TUR4B	0
603	TUR4B	1
604	TUR4B	0
605	TUR4B	0
606	TUR4B	0
607	TUR4B	1
608	TUR4B	0
609	TUR4B	1
610	TUR4B	0
611	TUR4B	1
612	TUR4B	1
613	TUR4B	1
614	TUR4B	0
615	TUR4C	1
616	TUR4C	0
617	TUR4C	0
618	TUR4C	1
619	TUR4C	1
620	TUR4C	0
621	TUR4C	1
622	TUR4C	1
623	TUR4C	1
624	TUR4C	1
625	TUR4C	0
626	TUR4C	0
627	TUR4C	1
628	TUR4C	1
629	TUR4C	1
630	TUR4C	0
631	TUR4C	1
632	TUR4C	1
633	TUR4C	0
634	TUR4C	1
635	TUR4C	1
636	TUR4C	0
637	TUR4C	0
638	TUR4C	1
639	TUR4C	0
640	TUR4C	0
641	TUR4D	1
642	TUR4D	0
643	TUR4D	1
644	TUR4D	0
645	TUR4D	1
646	TUR4D	0
647	TUR4D	0
648	TUR4D	0
649	TUR4D	1
650	TUR4D	1
651	TUR4D	1
652	TUR4D	1
653	TUR4D	0
654	TUR4D	0
655	TUR4D	0
656	TUR4D	0
657	TUR4D	1
658	TUR4D	1
659	TUR4D	0
660	TUR4D	1
661	TUR4D	1
662	TUR4D	1
663	TUR4D	0
